# Supplementary material for: Post-Transplant Malignancies following Pancreas Transplantation: Incidence and Implications on Long-Term Outcome from a Single-Center Perspective
Source: J Clin Med. 2021 Oct 20;10(21):4810. doi: 10.3390/jcm10214810 (PMC8584646; doi:10.3390/jcm10214810)
Supplement: Supplementary file 1 [file jcm-10-04810-s001.zip]

Archive with 1 entries (1 files):
- jcm-1409084-supplementary.pdf
